# Supplementary material for: Malaria parasite species composition of Plasmodium infections among asymptomatic and symptomatic school-age children in rural and urban areas of Kinshasa, Democratic Republic of Congo
Source: Malar J. 2021 Oct 2;20:389. doi: 10.1186/s12936-021-03919-4 (PMC8487491; doi:10.1186/s12936-021-03919-4)
Supplement: Supplementary file 1 — Additional file 1: Table S1. Primer sequences and PCR conditions for Plasmodium spp. and Plasmodium genotyping amplification. Table S2. Description of study population. Table S3. Sociodemographic characteristics of asymptomatic school-age children and malaria preventive measures (N = 227). Table S4. Symptoms of outpatient school-age children at admission (N = 207). Table S5a. Association between age and gender with asymptomatic malaria infection in rural and urban areas. Table S5b. Association between age and gender with symptomatic malaria infection in rural and urban areas. Table S6a. Association between age / gender with asymptomatic malaria single and mixed infection in rural and urban areas. Table S6b. Association between age / gender with symptomatic malaria single and mixed infections in rural and urban areas. Table S7. Predictors of asymptomatic malaria infection (bivariate analysis vs multivariate analysis). Note: COR: Crude odds ratio; CI: Confidence interval; AOR: Adjusted odds ratio [file 12936_2021_3919_MOESM1_ESM.xlsx]

## Sheet: TableS1
		Table S1. Primer sequences and PCR conditions for Plasmodium spp. and Plasmodium genotyping amplification
		Species	Primer name	Primer sequence (5' to 3')	Reaction components	Cycling conditions
			Outer
		Plasmodium spp.	MtU.F	CTCGCCATTTGATAGCGGTTAACC	One Taq 2X Master Mix with standard buffer: 12.5μL	94˚C/30s;
			MtU.R	CCTGTTATCCCCGGCGAACCTTC	10μM forward primer: 0.5μL	40 cycles of 94˚C/30s, 63˚C/1min and 68˚C/1min;
					10μM reverse primer: 0.5μL	68˚C/5mins
					Nuclease free water: 6.5μL	12˚C -∞
					DNA template: 5μL
					25uL reaction volume
			Inner
		P. falciparum	MtNst_falF	GAACACAATTGTCTTATTCGTACAATTATTC
			MtNst_falR	CTTCTACCGAATGGTTTATAAATTCTTTC
		P. malariae	MtNst_malF	CTAGCTTTGTACACAAATTAATTCGTCTAC
			MtNst_malR	CTTTATAAGAATGATAGATATTTATGACATA	One Taq 2X Master Mix with standard buffer: 12.5μL	94˚C/30s;
					10μM forward primer: 0.5μL	40 cycles of 94˚C/30s, 63˚C/1min and 68˚C/1min;
		P. ovale spp.	MtNst_ov2F	ATTATTGTCAAATATAAGTACTTTAATC	10μM reverse primer: 0.5μL	68˚C/5mins
			MtNst_ov2R	GGTTGAAGTTTATGATACTAATAATC	Nuclease free water: 9.5μL	12˚C -∞
					DNA amplicom: 2μL (100x diluted)
		P. vivax	Pv_For1	TATTATTGTCTATACTAGATACTATAG	25uL reaction volume
			Pv_Rev	CTATATTTTCATCATTAGTATCAGGA
		Plasmodium spp.	MtUnst.F	GTAAACATGCwGTCATACATGATGCAC
		(Nested)	MtUnst.R	CCCCGGCGAACCTTCTTACCGT

## Sheet: Table S2
		Table S2. Description of study population
			Rural area				Urban area
			Asymptomatic (N=210)	Symptomatic (N=105)	Total (N=315)		Asymptomatic (N=217)	Symptomatic (N=102)	Total (N=319)
		Variables	Number (%)	Number (%)	Number (%)		Number (%)	Number (%)	Number (%)
		Gender
		Female	104 (49.5)	52 (49.5)	156 (49.5)		119 (54.8)	45 (44.1)	164 (51.4)
		Male	106 (50.5)	53 (50.5)	159 (50.5)		98 (45.2)	57 (55.9)	155 (48.6)
		Age (Years) Median (IQR)	9 (7-11)	8 (7-9)	9 (7-11)		8 (7-10)	9 (7-12)	9 (7-10)
		6-9	106 (50.5)	82 (78.1)	188 (59.7)		148 (68.2)	54 (52.9)	202 (63.3)
		10-14	104 (49.5)	23 (21.9)	127 (40.3)		69 (31.8)	48 (47.1)	117 (36.7)

## Sheet: Table S3
				Table S3. Socio-demographic characteristics of asymptomatic school-age children (N=227)
					Rural area (N=131)			Urban area (N= 96)
				Variables	Number	%		Number	%
				Parent marital status
				Live together	124	94.7		77	80.2
				Separated	7	5.3		19	19.8
				Father partner size
				One	101	77.1		82	85.4
				Two or more	30	22.9		14	14.6
				Father education level
				Primary	10	8.3		0	0
				Junior school	37	30.6		9	11.8
				High school	50	41.3		36	47.4
				University	24	19.8		31	40.8
				Mother education level
				Primary	23	18.5		5	6.8
				Junior school	47	37.9		11	14.9
				High school	45	36.3		37	50
				University	9	7.3		9	28.4
				House status
				Own/family house	73	55.7		45	46.9
				Rental house	58	44.3		51	53.1
				Family size
				≤ 4	43	32.8		57	59.4
				> 4	88	67.2		39	40.6
				Insecticide spray in the household
				Yes	50	38.2		14	14.6
				No	81	61.8		82	85.4
				Mosquito net in the household
				Yes	78	59.5		27	28.1
				No	53	40.5		69	71.9
				Slept last night with Mosquito net
				Yes	41	31.3		24	25
				No	90	68.7		72	75

## Sheet: Table S4
				Table S4. Symptoms of outpatients school-age children at admission
					Rural area (N= 105)			Urban area (N= 102)
				Variables	Number	%		Number	%
				Fever
				Yes	105	100		102	100
				No	0	0		0	0
				Headache
				Yes	6	5.7		73	71.6
				No	99	94.3		29	28.4
				Vertigo
				Yes	4	3.8		17	16.7
				No	101	96.2		85	83.3
				Abdominal pain
				Yes	2	1.9		49	48
				No	103	98.1		53	52
				Nausea
				Yes	9	8.6		31	30.4
				No	96	91.4		71	69.6
				Lack of appetite
				Yes	2	1.9		50	49
				No	103	98.1		52	51
				Vomiting
				Yes	39	37.1		36	35.3
				No	66	62.9		66	64.7
				Diarrhoea
				Yes	24	22.9		17	16.7
				No	81	77.1		85	83.3
				Body heat
				Yes	2	1.9		13	12.7
				No	103	98.1		89	87.3
				Chills
				Yes	2	1.9		38	37.3
				No	103	98.1		64	62.7
				Fatigue
				Yes	29	27.6		51	50
				No	76	72.4		51	50
				Lumbago
				Yes	2	1.9		27	26.5
				No	103	98.1		75	73.5

## Sheet: Table S5a
		Table S5a. Association between age and gender with asymptomatic malaria infection in rural and urban areas
								Rural area (N=210)
				Plasmodium spp.			P. falciparum			P. malariae			P. ovale spp.
		Variables	Number	n (%)	p-value		n (%)	p-value		n (%)	p-value		n (%)	p-value
		Gender			0.27			0.22			0.27			0.39
		Female	104	80 (76.9)			76 (73.1)			29 (27.9)			15 (14.4)
		Male	106	88 (83.0)			85 (80.2)			37 (34.9)			20 (18.9)
		Age (years)			0.45			0.57			0.03			0.014
		6-9	106	87 (82.1)			83 (78.3)			26 (24.5)			11 (10.4)
		10-14	104	81 (77.9)			78 (75.0)			40 (38.5)			24 (23.1)
								Urban area (N=217)
				Plasmodium spp.			P. falciparum			P. malariae			P. ovale spp.
		Variables	Number	n (%)	p-value		n (%)	p-value		n (%)	p-value		n (%)	p-value
		Gender			0.54			0.23			0.78			0.52
		Female	119	56 (47.1)			52 (43.7)			11 (9.2)			5 (4.2)
		Male	98	42 (42.9)			35 (35.7)			8 (8.2)			6 (6.1)
		Age (years)			0.045			0.029			0.98			0.32
		6-9	148	60 (40.5)			52 (35.1)			13 (8.8)			6 (4.1)
		10-14	69	38 (55.1)			35 (50.7)			6 (8.7)			5 (7.3)

## Sheet: Table S5b
			Table S5b. Association between age and gender with symptomatic malaria infection in rural and urban areas
									Rural area (N=105)
					Plasmodium spp.			P. falciparum			P. malariae			P. ovale spp.
			Variables	Number	n (%)	p-value		n (%)	p-value		n (%)	p-value		n (%)	p-value
			Gender			0.57			0.32			0.15			0.48
			Female	52	51 (98.1)			51 (98.1)			2 (3.9)			8 (15.4)
			Male	53	51 (96.2)			50 (94.3)			6 (11.3)			11 (20.8)
			Age (years)			0.057			0.17			0.83			0.48
			6-9	82	81 (98.8)			80 (97.6)			6 (7.3)			16 (19.5)
			10-14	23	21 (91.3)			21 (91.3)			2 (8.7)			3 (13.0)
									Urban area (N=102)
					Plasmodium spp.			P. falciparum			P. malariae			P. ovale spp.
			Variables	Number	n (%)	p-value		n (%)	p-value		n (%)	p-value		n (%)	p-value
			Gender			0.26			0.34			0.31			0.49
			Female	45	43 (95.6)			42 (93.3)			6 (13.3)			5 (11.1)
			Male	57	51 (89.5)			50 (87.7)			12 (21.1)			9 (15.8)
			Age (years)			0.36			0.84			0.44			0.009
			6-9	54	51 (94.4)			49 (90.7)			11 (20.4)			12 (22.2)
			10-14	48	43 (89.6)			43 (89.6)			7 (14.6)			2 (4.2)

## Sheet: Table S6a
		Table S6a. Association between age / gender with asymptomatic malaria single and mixed infection in rural and urban areas
				Rural (N=210)
				Single infection		Mixed infection
		Variables	Number	n (%)		n (%)	p-value
		Gender					0.32
		Female	104	49 (47.1)		31 (29.8)
		Male	106	47 (44.3)		41 (38.7)
		Age (years)					0.002
		6-9	106	61 (57.6)		26 (24.5)
		10-14	104	35 (33.7)		46 (44.2)
				Urban (N=217)
				Single infection		Mixed infection
		Variables	Number	n (%)		n (%)	p-value
		Gender					0.74
		Female	119	46 (38.7)		10 (8.4)
		Male	98	36 (36.7)		6 (6.1)
		Age (years)					0.13
		6-9	148	50 (33.8)		10 (6.8)
		10-14	69	32 (46.4)		6 (8.7)

## Sheet: Table S6b
			Table S6b. Association between age / gender with symptomatic malaria single and mixed infections in rural and urban areas
					Rural area (N=105)
					Single infection		Mixed infection
			Variables	Number	n (%)		n (%)	p-value
			Gender					0.53
			Female	52	42 (80.8)		9 (17.3)
			Male	53	38 (71.7)		13 (24.5)
			Age (years)					0.12
			6-9	82	62 (75.6)		19 (23.2)
			10-14	23	18 (78.3)		3 (13.0)
					Urban area (N=102)
					Single infection		Mixed infection
			Variables		n (%)		n (%)	p-value
			Gender					0.087
			Female	45	36 (80.0)		7 (15.6)
			Male	57	34 (59.7)		17 (29.8)
			Age (years)					0.11
			6-9	54	34 (63.0)		17 (31.5)
			10-14	48	36 (75.0)		7 (14.6)

## Sheet: Table S7
					Table S7. Predictors of asymptomatic malaria infection (bivariate analysis vs multivariate analysis)
					Predictors	COR	95% CI		AOR	95% CI	p-value
					Gender (male vs female)	1.2	0.8-1.7		1	0.5-2.0	0.91
					Age (years) (10-14 vs 6-9)	1.6	1.1-2.4		2	0.9-4.4	0.08
					Marital status (live together vs separetad)	1.2	0.5-2.9		3	0.8-11.2)	0.11
					Family size (>4 vs 2-4)	1.3	0.7-2.3		0.9	0.4-1.8	0.7
					Father education level (low vs high)	1.3	0.6-2.5		0.7	0.2-1.9	0.45
					Mother education level (low vs high)	1.3	0.7-2.3		1.2	0.4-3.4	0.72
					Location of children (rural vs urban)	4.9	3.2-7.5		4.9	2.1-11.5	<0.001
					Insecticide spray in household (No vs Yes)	0.7	0.4-1.3		0.7	0.3-1.4	0.23
					Mosquito-net in household (No vs Yes)	0.8	0.4-1.4		1.8	0.6-4.8	0.26
					Slept last night under Mosquito-net (No vs Yes )	1.1	0.6-1.9		0.8	0.3-2.1	0.62
